# Supplementary material for: Proteomic profiling reveals age-related changes in transporter proteins in the human blood–brain barrier
Source: Sci Rep. 2025 Dec 26;16:1698. doi: 10.1038/s41598-025-31224-6 (PMC12800244; doi:10.1038/s41598-025-31224-6)
Supplement: Supplementary file 3 — Supplementary Material 3 [file 41598_2025_31224_MOESM3_ESM.xlsx]

## Sheet: sample information
	Postnatal Age(days)	Age Group	Intensity #	umbn	Sex	Cause of Death	Postmortem Interval(hours)
Fetus&TermNeonate&infants_9	179	Development	Intensity 14 TPA [fmol/µg]	5947	Male	Asphyxia	11
Fetus&TermNeonate&infants_8	54	Development	Intensity 18 TPA [fmol/µg]	4396	Male	Respiratory Insufficiency, aspiration of meconium	15
Fetus&TermNeonate&infants_7	22	Development	Intensity 21 TPA [fmol/µg]	4372	Female	Undetermined	26
Fetus&TermNeonate&infants_6	20	Development	Intensity 16 TPA [fmol/µg]	1157	Female	Pneumonia associated with meconium aspiration	14
Fetus&TermNeonate&infants_5	11	Development	Intensity 19 TPA [fmol/µg]	4365	Male	Prematurity Associated w/ Maternal Eclampsia	20
Fetus&TermNeonate&infants_4	9	Development	Intensity 20 TPA [fmol/µg]	4358	Female	Probable overlay	25
Fetus&TermNeonate&infants_3	2	Development	Intensity 2 TPA [fmol/µg]	4375	Female	Positional asphyxia	26
Fetus&TermNeonate&infants_2	2	Development	Intensity 22 TPA [fmol/µg]	5457	Female	Cardiac Arrhythmia	25
Fetus&TermNeonate&infants_17	106	Development	Intensity 13 TPA [fmol/µg]	6172	Male	Sudden Unexplained Death in Infancy	34
Fetus&TermNeonate&infants_16	86	Development	Intensity 25 TPA [fmol/µg]	4400	Male	Positional Asphyxia	13
Fetus&TermNeonate&infants_15	84	Development	Intensity 24 TPA [fmol/µg]	4374	Female	Sudden Infant Death Syndrome	44
Fetus&TermNeonate&infants_14	76	Development	Intensity 17 TPA [fmol/µg]	4383	Female	Probable overlay	8
Fetus&TermNeonate&infants_13	66	Development	Intensity 23 TPA [fmol/µg]	4402	Male	Co-Sleeping	25
Fetus&TermNeonate&infants_12	66	Development	Intensity 26 TPA [fmol/µg]	4412	Male	Sudden Unexplained Infant Death	21
Fetus&TermNeonate&infants_11	63	Development	Intensity 15 TPA [fmol/µg]	4382	Female	Probable Suffacation	10
Fetus&TermNeonate&infants_10	61	Development	Intensity 12 TPA [fmol/µg]	4901	Female	Asphyxia due to overlay	28
Fetus&TermNeonate&infants_1	0 (34 weeks of gestation)	Development	Intensity 27 TPA [fmol/µg]	5900	Female	Hypoplastic Left Heart Syndrome	23
Adult&child_9	2924	Adult	Intensity 11 TPA [fmol/µg]	1860	Male	Cardiac Arrhythmia	5
Adult&child_8	2829	Adult	Intensity 8 TPA [fmol/µg]	4898	Male	Accident, Drowning	12
Adult&child_7	2501	Adult	Intensity 7 TPA [fmol/µg]	5408	Male	Drowning	16
Adult&child_6	2093	Adult	Intensity 10 TPA [fmol/µg]	4327	Female	Respiratory Failure	24
Adult&child_5	10724	Adult	Intensity 5 TPA [fmol/µg]	5563	Male	Pulmonary Thromboembolism	22
Adult&child_4	9222	Adult	Intensity 1 TPA [fmol/µg]	5751	Female	Occlusive Pulmonary Thromboembolism	24
Adult&child_3	6307	Adult	Intensity 6 TPA [fmol/µg]	5670	Female	Multiple Injuries	22
Adult&child_2	4899	Adult	Intensity 4 TPA [fmol/µg]	1740	Female	Asthma	17
Adult&child_10	3932	Adult	Intensity 9 TPA [fmol/µg]	5173	Female	Asthma	10
Adult&child_1	4547	Adult	Intensity 3 TPA [fmol/µg]	1714	Male	Cardiac Arrthymia	22
Adult(>60 years)_7	37595	Elderly	Intensity 47 TPA [fmol/µg]	5458IC	Female	Not Reported (NR)	NR
Adult(>60 years)_6	32234	Elderly	Intensity 32 TPA [fmol/µg]	M3642	Female	Congestive Heart Failure	8
Adult(>60 years)_5	31581	Elderly	Intensity 30 TPA [fmol/µg]	4546	Female	HASCVD	22
Adult(>60 years)_4	29565	Elderly	Intensity 45 TPA [fmol/µg]	5410IC	Female	NR	NR
Adult(>60 years)_3	29200	Elderly	Intensity 49 TPA [fmol/µg]	5769IC	Male	NR	NR
Adult(>60 years)_2	26848	Elderly	Intensity 28 TPA [fmol/µg]	4735	Male	COPD	21
Adult(>60 years)_1	22265	Elderly	Intensity 43 TPA [fmol/µg]	4804IC	Male	NR	NR
NR=Not reported

## Sheet: Protein_list_with_correlation
	Postnatal.Age.days.	A1BG	A2M	AAAS	AACS	AAK1	AAK1.1	AAR2	AARS	AARS2	AASDHPPT	AASS	ABAT	ABCA1	ABCA2	ABCA3	ABCA6	ABCA8	ABCA9	ABCB1	ABCB10	ABCB11	ABCB6	ABCB7	ABCB8	ABCB9	ABCC4	ABCC9	ABCD1	ABCD3	ABCD4	ABCE1	ABCF1	ABCF2	ABCF3	ABCG1	ABCG2	ABHD10	ABHD11	ABHD12	ABHD14B	ABHD16A	ABHD17A	ABHD17C	ABHD6	ABI1	ABI2	ABI3	ABI3BP
Fetus&TermNeonate&infants_9	179	0.0738001	2.39725	0.277935	0.0847497	0.110172	1.61583	0.113491	3.57252	0.169602	0.423655	0.0330609	2.64447	0	0.0422162	0.0238441	0.00242277	0.0825975	0.0074534	6.35443	0.141261	0.0324061	0.211926	0.407742	0.609316	0	0.0114823	0.109242	0.0369058	0.812863	0.0269188	0.824406	0.261826	0.131731	0.189587	0	3.16634	1.10967	0.952201	0.781356	5.27397	2.44322	0.184472	0.174317	0.206395	3.10118	1.55738	0	0.00603549
Fetus&TermNeonate&infants_8	54	0.156903	7.48238	0.516988	0.0308894	0.0332101	0.297425	0.0711287	0.507727	0.085754	0.0646034	0.0199668	0.241283	0.00246484	0.0131821	0.0353766	0.00739557	0.173962	0.0303282	10.1111	0.0759071	0.0629633	0.282469	0.0476939	0.0995158	0	0.133527	0.381553	0.133561	1.11323	0.0151525	0.139627	0.39783	0.202881	0.174843	0	6.39668	0.271514	0.624203	0.637032	1.26532	1.53654	0.13713	0.0148904	0.0934675	1.54367	0.536083	0	0.0354855
Fetus&TermNeonate&infants_7	22	0.0489718	4.49027	0.354333	0	0	0.169733	0	0.0653081	0.140524	0	0	0.0444222	0	0	0.0174074	0	0.0342542	0.0193776	8.89598	0.0500269	0.0714485	0.345224	0.0676297	0.164182	0	0.0801379	0.0840131	0.057535	0.701602	0.0317862	0.179381	0.221391	0.0959409	0.0661899	0	3.14276	0	0.340462	0.471138	0.161316	1.36699	0.0325868	0.0126948	0.0783095	1.97524	0.759174	0	0.0165054
Fetus&TermNeonate&infants_6	20	0.0208023	2.39477	0.195422	0	0	0.219343	0	0.545355	0.131517	0.0581053	0	0.185803	0.00343251	0	0.0113653	0	0.0344525	0.0106349	2.29264	0.0650795	0.0128099	0.22356	0.0396726	0.0583165	0	0.0136897	0.0124082	0.0379183	0.643796	0	0.284643	0.176138	0.11244	0.142457	0	0.778038	0.0904969	0.413436	0.383869	0.328325	1.02784	0.0391152	0.0169434	0.0303357	1.23738	1.02843	0	0.0337832
Fetus&TermNeonate&infants_5	11	0.105442	3.41174	0.211489	0	0.071074	0.180166	0.0328621	0.509142	0.113122	0.163555	0	0.0544123	0	0.00528427	0.0173086	0	0.0566332	0.0149147	3.44799	0.0539147	0.0181782	0.335566	0.084978	0.0401917	0	0.0382238	0.0699566	0.040714	0.674971	0.00963865	0.156395	0.269295	0.0943197	0.10537	0	1.72776	0.0191778	0.548962	0.334797	0.38533	1.13535	0.0428854	0.0378654	0	2.14533	0.832976	0	0.0241046
Fetus&TermNeonate&infants_4	9	0.0339643	3.26169	0.591844	0.163555	0.0899687	0.556527	0.0505944	1.2041	0.313443	0.168239	0	0.114322	0	0.0132683	0.0639434	0	0.075927	0.00441676	6.1007	0.170501	0.0285457	0.347361	0.111364	0.446018	0	0.149564	0.184433	0.0893752	1.11243	0.0170494	0.401807	0.250648	0.176177	0.356719	0	5.51809	0.0112389	0.466992	1.13031	0.0972499	1.5271	0.17403	0.13688	0.260274	2.30433	0.234487	0.00488164	0.0180205
Fetus&TermNeonate&infants_3	2	0.0407454	2.73235	0.373954	0	0	0.223288	0	0.109451	0.134049	0.206954	0	0.377162	0.00487278	0.00522872	0.0083711	0.0605921	0.0152821	0.0393711	13.5597	0.14589	0.0323751	0.84827	0.0423994	0.0622873	0	0.109918	0.684886	0.0698153	1.19859	0	0.0205365	0.0167792	0.219395	0.0353233	0	8.58133	0.0612634	0.0711897	0.56372	0.902532	0.895432	0.16823	0	0	2.6458	0.406729	0	0
Fetus&TermNeonate&infants_2	2	0	2.21659	0.483759	0	0	0.0836531	0	0	0.117448	0	0	0.0663789	0.00492807	0.0041221	0.0200407	0.00956657	0	0.0152704	13.7793	0.224376	0.0796206	0.915846	0.0863532	0.0323637	0	0.245819	0.515498	0.230984	1.29393	0.0100588	0.129809	0.0166507	0.0605843	0.0119529	0	8.88875	0	0	0.529394	0	1.53131	0.0745726	0.0307032	0.292659	1.57122	0.109161	0	0
Fetus&TermNeonate&infants_17	106	0.0245509	3.91347	0.312817	0	0	0.539183	0	2.2431	0.0517047	0.152116	0.0374062	0.813693	0	0.0133172	0.0111545	0	0.0667028	0	11.2527	0.0203501	0	0.29544	0	0.0650847	0	0.0455272	0.118965	0.0104544	0.317024	0	0.19496	0.35167	0.0229302	0.0687753	0	4.60055	0.307119	0.565353	0.385552	5.68544	1.23094	0	0	0.105259	3.0174	0.668786	0.0513943	0
Fetus&TermNeonate&infants_16	86	0.0600028	3.76114	0.585135	0	0.0601952	0.374091	0.0714029	1.9552	0.0120891	0.177112	0.00538364	0.446795	0	0.0128482	0.0186124	0	0.123059	0.0179247	4.76629	0.0543583	0.0337781	0.726875	0.087725	0.0495153	0	0.0758871	0.114275	0.0486545	0.87292	0	0.306223	0.236863	0.136425	0.179829	0	3.23583	0.212378	1.1249	0.581917	1.84414	1.62899	0	0	0.270213	1.7326	0.760525	0	0.0161031
Fetus&TermNeonate&infants_15	84	0.0898691	3.90183	0.526032	0.00794937	0.0869957	0.52352	0.124698	2.20919	0.253181	0.434999	0.0576986	0.659547	0.00282427	0.0216202	0.0129833	0	0.0190928	0.0021325	8.29886	0.136192	0.0674823	0.359818	0.123825	0.289867	0	0.00740697	0.0721802	0	0.721222	0.0134183	0.351992	0.310211	0.174463	0.0985003	0	1.84123	0.0909439	0.879514	1.08326	2.28346	1.67779	0.0814654	0.0251497	0.22209	2.05557	0.567111	0	0.00121888
Fetus&TermNeonate&infants_14	76	0.245033	5.34258	0.333628	0.0223079	0	0.213156	0	0.266915	0.202831	0	0.0173972	0.230185	0.00188515	0.00964079	0.0581909	0.00423645	0.156747	0.0277413	7.11269	0.0518913	0.0280266	0.218932	0.0226415	0.11914	0	0.0446438	0.16261	0.158873	0.976323	0.013868	0.119975	0.191533	0.195688	0.145481	0	4.40237	0.42358	0.132686	0.254801	0.181795	1.80983	0.0898916	0.0147784	0.0938401	2.34773	0.771928	0	0.0348861
Fetus&TermNeonate&infants_13	66	0.0836313	3.90327	0.20158	0.00945302	0	0.364549	0	2.37841	0.0623552	0	0	0.0912278	0	0.0160099	0.0124825	0.00382045	0.118323	0.0226434	4.91155	0.0398427	0.0371941	0.355125	0.0889993	0.114108	0	0.0711718	0.0745013	0.059214	0.556872	0.0102639	0.263079	0.256212	0.0853602	0.115838	0	2.98992	0.0253132	0.618192	0.392247	4.41874	0.726604	0.0314083	0.0193171	0.059712	1.99406	0.651809	0.00605996	0.0546775
Fetus&TermNeonate&infants_12	66	0.489795	9.65843	0.242231	0.00346739	0	0.25701	0.139335	2.03013	0.110744	0.14619	0.098456	0.0943421	0	0.00148148	0.0468351	0	0.024377	0.0299397	5.84842	0.0637172	0.0429583	1.09084	0.0532812	0.0505388	0	0.121269	0.104816	0.0911036	0.665918	0.0100786	0.310016	0.335018	0.0299489	0.0894029	0	3.98282	0.0105824	0.775372	0.0916085	4.14473	1.53463	0	0	0.0454033	1.81511	0.35023	0	0
Fetus&TermNeonate&infants_11	63	0.0880049	1.76485	0.340341	0	0.0158431	0.249517	0.0463784	0.470453	0.0753346	0.0346361	0.0870483	0.384215	0	0.0197139	0.00794046	0.0470616	0.190569	0.00387982	6.0306	0.0960905	0	0.229839	0.063407	0.0563797	0	0.0158343	0.139003	0.0330086	0.382868	0.0141512	0.110357	0.157149	0.0882697	0.0301287	0	5.95247	0.136205	0.457502	0.638553	0.267854	1.28483	0.0606539	0.0755006	0.0148833	2.44108	0.748637	0	0.0386719
Fetus&TermNeonate&infants_10	61	0.167902	1.81968	0.222661	0	0.0326757	0.667422	0.106736	3.5904	0.310474	0.0724981	0.00120837	0.242526	0	0.0118794	0.101519	0	0.0983296	0.0157346	8.36365	0.135831	0.0110957	0.348731	0.0358698	0.245981	0	0.0373098	0.122841	0.0574954	0.496585	0	0.390378	0.361372	0.147249	0.0535786	0	6.21318	0.0195761	1.1149	0.743299	3.51087	1.54318	0.0831404	0.114108	0.05653	2.40874	0.452902	0	0.0184597
Fetus&TermNeonate&infants_1	0	0.0837942	2.56986	0.413898	0	0.0488529	0.296203	0	0.297688	0.35514	0	0	0.0468831	0	0.011888	0.0143814	0	0.0488266	0.0178113	9.23966	0.155878	0.0365732	0.895502	0.0248992	0.0665943	0	0.133235	0.626613	0.379525	0.764974	0.0387196	0.057834	0.183665	0.226214	0.240226	0	5.2932	0.0178643	0.57371	0.345453	1.12624	2.12619	0.209748	0	0	1.94951	0.304937	0	0
Adult&child_9	2924	0.0478919	1.429	0.117781	0.361926	0.0248606	1.584	0.0392723	2.45889	0.270096	0.0430318	0	0.358124	0.0168049	0.0236387	0.0521726	0	0.260201	0.017323	4.62152	0.09571	0.023824	0.689994	0.541489	0.508993	0.0366846	0	0.0361161	0	0.631872	0	0.199174	0.160797	0.155873	0.17244	0	2.95718	0.0729474	1.49645	1.29891	0.944591	1.6656	0.00945201	0.15004	0.316679	2.66234	2.06466	0	0.0074356
Adult&child_8	2829	0.05725	6.05134	0.134176	0	0.0956741	0.488565	0.0239414	0.839392	0.111834	0.0460551	0.00561898	0.0999804	0	0.0304775	0.00895617	0.0284061	0.578962	0.0654439	10.6563	0.0545241	0.0421167	0.22348	0.0877416	0.115623	0	0	0.0938284	0.0541894	0.6474	0.0793719	0.156655	0.285859	0.16413	0.0794496	0	7.45372	0.0203631	0.723102	0.232175	1.57758	0.863013	0.163005	0	0.089578	3.32956	0.90355	0	0.0698279
Adult&child_7	2501	0.0424754	6.79208	0.174192	0	0	0.398351	0.024696	0.515038	0.124748	0.0388923	0.0418957	0.61934	0	0.0260483	0.0199836	0.0163245	0.506443	0.0551465	6.2863	0.0567616	0.0381867	1.13127	0.0153559	0.132644	0	0.00502675	0.0732082	0.032564	0.589569	0.0594852	0.0871228	0.188276	0.155743	0.116953	0	5.19821	1.02323	0.1056	0.441033	0.657774	0.916503	0.103884	0	0.310068	2.97686	1.22081	0	0.00567272
Adult&child_6	2093	0.210508	5.08181	0.215336	0	0	0.572685	0.0395683	1.47661	0.127175	0.0261446	0	0.260767	0.00160137	0.0168414	0.00698378	0.00865526	0.239315	0.00186627	8.12143	0.108376	0.0192887	0.978374	0.0591387	0.0771794	0	0.109571	0.0699278	0.123979	0.817323	0.0450049	0.191274	0.309067	0.12326	0.0985812	0.00961147	3.98015	0.0189811	0.189156	0.467644	1.75269	1.14991	0.0773832	0.013254	0.0208746	2.41446	0.522316	0	0
Adult&child_5	10724	0.0213055	1.17464	0.0267663	0	0.0182108	0.137759	0.0186769	0.232287	0.00427598	0.0362575	0	0.361857	0	0.00455003	0	0.047299	0.0179587	0	1.45224	0.00976821	0.00654206	0.0340425	0.0252835	0	0	0	0.0027403	0.00185257	0.0882614	0.068283	0.108476	0.0343407	0.00682783	0	0	1.11608	0.178241	0.0538339	0.173157	0.106704	0.249203	0	0	0.0256566	3.58593	1.33869	0	0.418143
Adult&child_4	9222	0.100353	6.55893	0.194689	0.0074108	0.199957	0.523589	0.0232592	1.72423	0.156976	0.0954449	0.312967	0.349087	0.000665421	0.0230098	0.0570565	0.0134961	0.829469	0.195815	7.50282	0.063349	0.0180205	0.215945	0.230359	0.0436828	0.00359243	0.0704773	0.0769384	0.0201408	0.500835	0.028298	0.211441	0.252513	0.175424	0.0782067	0.00322178	8.96936	1.21934	1.08814	0.570719	4.70481	0.912547	0.0858911	0	0.412481	1.59249	0.234191	0.0435793	0.00377874
Adult&child_3	6307	0.0764059	2.84194	0.0418716	0	0.179556	0.263249	0.0309694	0.649136	0.043983	0	0.027131	0.190836	0	0.00619668	0.00210618	0.0349144	0.303265	0.0085558	2.58986	0.0366585	0	0.0521175	0.109175	0.0129881	0	0	0.0260412	0.0119395	0.195752	0.0253268	0.0912119	0.20613	0.0442487	0.0167687	0	2.71781	0.353248	0.195945	0.241099	0.513559	0.579406	0.0213318	0	0	2.19705	0.669998	0	0.467038
Adult&child_2	4899	0.0405499	2.78774	0.516109	0	0.0483671	0.561299	0.0589422	1.52226	0.0870966	0	0.0223078	0.220311	0.00192231	0.060456	0.00919135	0.0432725	0.467988	0.0639593	6.22597	0.0401754	0.0120347	0.25046	0.276866	0.040156	0	0.040873	0.0751865	0.035459	0.6718	0	0.219119	0.283847	0.0477107	0.0893944	0	4.93311	0.0621434	0.459319	0.930643	1.99293	0.974191	0.13637	0	0.298655	2.45219	0.829297	0	0.0204616
Adult&child_10	3932	0.120498	7.84981	0.137122	0	0.0682627	0.394112	0.0179925	0.672348	0.0999136	0.0321706	0.013706	0.16851	0	0.00472568	0.00942676	0.0224155	0.550878	0.0794657	8.26675	0.0395326	0.0535999	0.269488	0.0270706	0.0630618	0	0.00904427	0.0542387	0.0242569	0.452453	0.0888541	0.104228	0.184404	0.130661	0.0690549	0	2.94577	0.228144	0.346823	0.229535	1.05625	0.927837	0.0330591	0	0.0980435	2.21422	0.897376	0	0.0665591
Adult&child_1	4547	0.0183861	3.82592	0.0951062	0.018333	0.03269	0.499375	0.0296737	0.408365	0.0666816	0.0283014	0	0.341944	0	0.00160638	0.00472626	0.0230948	0.277368	0.0709086	6.79732	0.0392239	0.0185011	0.176483	0.0234222	0.0555977	0	0.0101057	0.0510532	0.0206462	0.388221	0.00787036	0.18287	0.0754377	0.0960775	0.0305457	0	6.39447	0.0476499	0.524268	0.417787	1.16623	0.473776	0.0832202	0	0.0111747	4.42505	1.43859	0	0.260193
Adult(>60 years)_7	37595	0.0569622	5.85367	0.117856	0.0438763	0.160496	0.374942	0	1.1708	0.0181591	0.0871208	0.370115	0.500863	0.0727532	0.00698163	0.0583418	0.00258805	0.567002	0.0219702	8.55108	0.00898645	0.049838	0.13895	0.181028	0	0	0.10359	0.00710296	0.0262809	0.438812	0	0.216705	0.160182	0.0895203	0.0737516	0.00845666	2.00504	1.17207	0.502431	0.317791	6.21618	0.482211	0	0	0.0907638	2.30421	0.229801	0.105131	0.0199318
Adult(>60 years)_6	32234	0.0488691	2.94625	0.0678799	0.0424309	0.0530056	0.981973	0.0139279	4.63041	0.00865383	0.200598	0.00896411	0.570296	0.0298664	0.00794483	0.0969608	0	0.198424	0	1.75748	0.0119653	0	0.0869666	0.223966	0.040272	0.041474	0.0330093	0	0	0.437961	0.0112316	0.153092	0.101413	0.0871056	0.141782	0	3.49664	0.232001	0.209238	0.474953	3.25519	0.58975	0	0	0.123693	2.53625	0.928382	0.00871656	0.180693
Adult(>60 years)_5	31581	0.050829	1.76299	0.190578	0.0597751	0.155756	0.677477	0.00323341	1.97477	0.0394846	0.132007	0.0191961	0.233995	0.0545585	0.028477	0.0450953	0.00179434	0.587797	0.0295058	9.10905	0.01982	0.0632193	0.261267	0.280506	0.0447844	0.0173991	0.029285	0.0425265	0.0363807	0.625443	0	0.330628	0.263853	0.139303	0.159252	0.00429207	4.90303	0.0799511	0.355243	0.381681	5.84575	1.48697	0	0	0.0929494	1.79842	1.07483	0.0686205	0.0150259
Adult(>60 years)_4	29565	0.13435	1.60692	0.102784	0.0175823	0.136384	0.284872	0	1.25839	0.00595459	0.0310882	0.127543	0.100882	0.0510298	0.0150363	0.0923676	0	0.325465	0.00255446	7.53705	0.0139135	0.0291926	0.0615561	0.179725	0.0271337	0	0.0457514	0.0181735	0.0363486	0.886952	0.0122644	0.136056	0.127034	0.0964007	0.0661154	0.00803631	7.72087	0.812075	0.142082	0.442846	1.25539	0.777177	0	0	0.0955532	0.704523	0.0627888	0	0.0868269
Adult(>60 years)_3	29200	0.0185347	4.26489	0.14488	0	0.180898	0.381566	0	0.887045	0.044561	0.0198741	0.129087	0.521783	0.0398154	0.00531699	0.00655525	0.00231081	0.282958	0.00410622	3.46276	0.0135922	0.0279873	0.114875	0.0550562	0	0.0153535	0.0913271	0.000482927	0.00654822	0.638653	0.04295	0.204136	0.177022	0.0788666	0.0609571	0	1.39122	0.556292	0.290329	0.126754	1.52221	0.560281	0.0570382	0	0.126111	1.45905	0.31042	0.0316469	0.0515982
Adult(>60 years)_2	26848	0.0103673	0.880017	0.549995	0.193325	0.0224851	1.0361	0.0142423	3.47049	0.15323	0.247744	0.0293498	0.482112	0.0807419	0.424992	0.0563034	0.00067179	0.252932	0.00588682	4.2232	0.0129121	0.0359546	0.343995	0.394242	0.198469	0.02113	0.0728446	0.00958472	0.0582228	1.38911	0.0354547	0.450319	0.276127	0.345072	0.231888	0.0162414	1.69156	0.17949	0.962867	1.79163	1.0855	1.52149	0	0	0.606806	1.85238	0.515385	0.0904719	0.00348441
Adult(>60 years)_1	22265	0.0418614	2.06886	0.0733867	0.0612547	0.237229	0.41973	0.0128077	1.6865	0.014647	0.12688	0.351236	0.274913	0.0534783	0.0462308	0.00578991	0.00187	0.275613	0.00685658	9.5618	0.0179161	0.0674116	0.245848	0.222041	0.0176783	0.00661001	0.131349	0.0360646	0	0.720148	0.0140536	0.482857	0.407122	0.316969	0.0805575	0.0036317	3.94488	0.698336	0.405284	0.265882	11.2831	0.884586	0	0	0.091982	1.87702	0.402491	0.0976121	0.0449669
Razor.unique.peptides	-	11	81	17	24	9	41	4	60	17	16	24	25	9	33	13	5	44	22	72	9	3	20	12	17	5	24	33	14	24	5	27	31	23	19	4	32	15	14	24	11	27	7	4	16	20	12	8	22
Correlation_all	-	-0.219	-0.2	-0.379	0.158	0.573	0.154	-0.373	0.295	-0.486	0.0409	0.523	0.0159	0.902	0.29	0.394	-0.186	0.441	-0.102	-0.182	-0.583	0.061	-0.421	0.375	-0.301	0.516	0.00144	-0.399	-0.313	-0.0818	-0.0344	0.0802	-0.13	0.094	-0.0318	0.582	-0.179	0.409	-0.179	-0.0402	0.391	-0.422	-0.476	-0.314	0.141	-0.238	-0.184	0.691	0.137
P_value_all	-	0.213	0.256	0.027	0.373	0.000396	0.384	0.0297	0.0903	0.00358	0.818	0.0015	0.929	3.42e-13	0.096	0.0213	0.294	0.00912	0.565	0.304	0.000301	0.732	0.0133	0.0289	0.0839	0.00181	0.994	0.0193	0.0717	0.646	0.847	0.652	0.464	0.597	0.858	0.00031	0.312	0.0162	0.31	0.822	0.0224	0.013	0.00447	0.0705	0.425	0.176	0.299	5.97e-06	0.438
Correlation_dev	-	-0.19	-0.00427	-0.546	-0.0182	0.454	0.00774	-0.16	-0.135	-0.328	-0.278	0.39	-0.0657	-0.0354	0.134	-0.17	0.494	0.581	0.519	-0.356	-0.456	-0.362	-0.358	0.157	-0.26	0.118	-0.372	-0.376	-0.365	-0.587	0.438	-0.242	-0.275	-0.293	-0.39	0.171	-0.00698	0.323	-0.0812	-0.17	-0.0375	-0.639	-0.188	-0.265	0.172	0.346	0.26	0.212	0.659
P_value_dev	-	0.343	0.983	0.00321	0.928	0.0173	0.969	0.424	0.503	0.0947	0.16	0.0443	0.745	0.861	0.505	0.396	0.00875	0.0015	0.00554	0.0681	0.0169	0.0634	0.0666	0.436	0.19	0.559	0.0557	0.053	0.0609	0.00127	0.0225	0.224	0.165	0.139	0.0445	0.392	0.972	0.0998	0.687	0.397	0.853	0.000335	0.347	0.181	0.392	0.0766	0.189	0.289	0.000183
Correlation_aging	-	-0.227	-0.337	-0.0153	0.0453	0.45	0.00703	-0.8	0.446	-0.552	0.585	0.44	0.315	0.88	0.198	0.6	-0.619	-0.0658	-0.396	-0.0681	-0.737	0.281	-0.461	0.235	-0.322	0.359	0.482	-0.716	-0.21	0.243	-0.432	0.424	-0.0703	0.13	0.256	0.439	-0.25	0.32	-0.163	-0.0175	0.461	-0.0925	-0.626	-0.265	0.0082	-0.534	-0.494	0.668	-0.156
P_value_aging	-	0.381	0.186	0.953	0.863	0.0697	0.979	0.000115	0.0724	0.0217	0.0137	0.0769	0.217	3.19e-06	0.445	0.0108	0.00802	0.802	0.115	0.795	0.000743	0.275	0.0626	0.363	0.207	0.157	0.0499	0.00121	0.418	0.348	0.0834	0.0897	0.789	0.618	0.32	0.0777	0.334	0.211	0.531	0.947	0.0625	0.724	0.00722	0.304	0.975	0.0272	0.0436	0.00337	0.55
[truncated: 5,000 more columns]
